# Supplementary material for: Design, Synthesis, and Bioassay of 2′-Modified Kanamycin A
Source: Molecules. 2022 Nov 2;27(21):7482. doi: 10.3390/molecules27217482 (PMC9654810; doi:10.3390/molecules27217482)
Supplement: Supplementary file 1 [file molecules-27-07482-s001.zip]

Archive with 1 entries (1 files):
- molecules-2000565-supplementary.pdf
